# Supplementary material for: A Natural CHI3L1—Targeting Compound, Ebractenoid F, Inhibits Lung Cancer Cell Growth and Migration and Induces Apoptosis by Blocking CHI3L1/AKT Signals
Source: Molecules. 2022 Dec 31;28(1):329. doi: 10.3390/molecules28010329 (PMC9822003; doi:10.3390/molecules28010329)
Supplement: Supplementary file 1 [file molecules-28-00329-s001.zip]

Archive with 1 entries (1 files):
- molecules-2048632-supplementary.pdf
